# Supplementary material for: Lysosomal Activation Mediated by Endocytosis in J774 Cell Culture Treated with N-Trimethyl Chitosan Nanoparticles
Source: Molecules. 2024 Jul 31;29(15):3621. doi: 10.3390/molecules29153621 (PMC11313802; doi:10.3390/molecules29153621)
Supplement: Supplementary file 1 [file molecules-29-03621-s001.zip]

Archive with 3 entries (3 files):
- Figure S1.png
- Figure S2.tif
- Table S1.pdf
